# Supplementary material for: ﻿Two new species of the genus Cheiracanthium C. L. Koch, 1839 (Araneae, Cheiracanthiidae) from China
Source: Zookeys. 2024 May 7;1200:145–57. doi: 10.3897/zookeys.1200.123214 (PMC11094398; doi:10.3897/zookeys.1200.123214)
Supplement: XML Treatment for Cheiracanthium bannaensis [file zookeys.1200.123214-treatment2.xml]

<!DOCTYPE tp:taxon-treatment
  PUBLIC "-//TaxonX//DTD Taxonomic Treatment Publishing DTD v0 20100105//EN" "tax-treatment-NSO.dtd">
<tp:taxon-treatment xmlns:tp="http://www.plazi.org/taxpub"><tp:treatment-meta><kwd-group><label>Taxon classification</label><kwd>
                <named-content content-type="kingdom">Animalia</named-content>
              </kwd><kwd>
                <named-content content-type="order">Araneae</named-content>
              </kwd><kwd>
                <named-content content-type="family">Cheiracanthiidae</named-content>
              </kwd></kwd-group><mixed-citation publication-type="journal"><person-group><name><surname>Li</surname><given-names>Zhaoyi</given-names></name><name><surname>Zhang</surname><given-names>Feng</given-names></name></person-group><article-title>﻿Two new species of the genus <italic><tp:taxon-name><tp:taxon-name-part taxon-name-part-type="genus" reg="Cheiracanthium">Cheiracanthium</tp:taxon-name-part></tp:taxon-name></italic> C. L. Koch, 1839 (<tp:taxon-name><tp:taxon-name-part taxon-name-part-type="order">Araneae</tp:taxon-name-part></tp:taxon-name>, <tp:taxon-name><tp:taxon-name-part taxon-name-part-type="family">Cheiracanthiidae</tp:taxon-name-part></tp:taxon-name>) from China</article-title><source>Zookeys</source><day>07</day><month>05</month><year>2024</year><volume>1200</volume><fpage>145</fpage><lpage>157</lpage><pub-id pub-id-type="doi">10.3897/zookeys.1200.123214</pub-id></mixed-citation></tp:treatment-meta><tp:nomenclature><label>﻿</label><tp:taxon-name>
              <object-id xmlns:xlink="http://www.w3.org/1999/xlink" content-type="arpha" xlink:type="simple">4E90FA63-8091-52CB-9D6A-EC2341420344</object-id>
              <tp:taxon-name-part taxon-name-part-type="genus" reg="Cheiracanthium">Cheiracanthium</tp:taxon-name-part>
              <tp:taxon-name-part taxon-name-part-type="species" reg="bannaensis">bannaensis</tp:taxon-name-part>
              <object-id xmlns:xlink="http://www.w3.org/1999/xlink" content-type="zoobank" xlink:type="simple">https://zoobank.org/BB44B67A-A827-45C5-B55B-9BC143B9165A</object-id>
            </tp:taxon-name><tp:taxon-status xmlns:xlink="http://www.w3.org/1999/xlink" xlink:type="simple">sp. nov.</tp:taxon-status><xref ref-type="fig" rid="F1">Figs 1</xref><xref ref-type="fig" rid="F2">, 2</xref><xref ref-type="fig" rid="F3">, 3 Chinese name: 版纳红螯蛛</xref></tp:nomenclature><tp:treatment-sec sec-type="type material" id="SECID0E6KAE"><title>Type material.</title><p><bold><italic>Holotype</italic></bold> ♂ (ZYL599), China: Yunnan Province, Xishuangbanna Dai Autonomous Prefecture, Menghai County, Alu Xinzhai, <named-content xmlns:xlink="http://www.w3.org/1999/xlink" content-type="dwc:verbatimCoordinates" xlink:type="simple"><named-content content-type="geo-json" specific-use="{&#34;type&#34;:&#34;Point&#34;,&#34;coordinates&#34;:[100.460790,21.869847]}" id="NCID0ENLAE" xlink:type="simple">21.869847°N, 100.460790°E</named-content></named-content>, 1581 m elev., 11.VI.2022, leg. Zhaoyi Li. <bold><italic>Paratype</italic></bold>: 4♀ (ZYL600–ZYL603), same data as holotype.</p></tp:treatment-sec><tp:treatment-sec sec-type="etymology" id="SECID0EVLAE"><title>Etymology.</title><p>The species name is a toponym in apposition referring to the type locality.</p></tp:treatment-sec><tp:treatment-sec sec-type="diagnosis" id="SECID0E1LAE"><title>Diagnosis.</title><p>This new species (Figs <xref ref-type="fig" rid="F1">1C–F</xref>, <xref ref-type="fig" rid="F2">2C–E</xref>) resembles <italic><tp:taxon-name><tp:taxon-name-part taxon-name-part-type="genus" reg="Cheiracanthium">C.</tp:taxon-name-part><tp:taxon-name-part taxon-name-part-type="species" reg="murinum">murinum</tp:taxon-name-part></tp:taxon-name></italic> (Thorell, 1895) (<xref ref-type="bibr" rid="B9">Gravely 1931</xref>: 263, fig. 17A, B; <xref ref-type="bibr" rid="B22">Majumder and Tikader 1991</xref>: 72, figs 147, 148) and <italic><tp:taxon-name><tp:taxon-name-part taxon-name-part-type="genus" reg="Cheiracanthium">C.</tp:taxon-name-part><tp:taxon-name-part taxon-name-part-type="species" reg="duanbi">duanbi</tp:taxon-name-part></tp:taxon-name></italic> Yu &amp; Li, 2020 (<xref ref-type="bibr" rid="B28">Zhang et al. 2020</xref>: 180, figs 3, 4A–D) in the general shape of palp and vulva, but can be distinguished from <italic><tp:taxon-name><tp:taxon-name-part taxon-name-part-type="genus" reg="Cheiracanthium">C.</tp:taxon-name-part><tp:taxon-name-part taxon-name-part-type="species" reg="murinum">murinum</tp:taxon-name-part></tp:taxon-name></italic> by: 1) the shorter <abbrev xmlns:xlink="http://www.w3.org/1999/xlink" xlink:title="dorsal tibial apophysis" id="ABBRID0EVNAE" xlink:type="simple">DTA</abbrev>; 2) copulatory ducts coiled around the spermathecae (vs. not encircling the spermathecae in <italic><tp:taxon-name><tp:taxon-name-part taxon-name-part-type="genus" reg="Cheiracanthium">C.</tp:taxon-name-part><tp:taxon-name-part taxon-name-part-type="species" reg="murinum">murinum</tp:taxon-name-part></tp:taxon-name></italic>); and 3) lateral margin of the atrium close to the spermathecae (vs. away from the spermathecae in <italic><tp:taxon-name><tp:taxon-name-part taxon-name-part-type="genus" reg="Cheiracanthium">C.</tp:taxon-name-part><tp:taxon-name-part taxon-name-part-type="species" reg="murinum">murinum</tp:taxon-name-part></tp:taxon-name></italic>), and from <italic><tp:taxon-name><tp:taxon-name-part taxon-name-part-type="genus" reg="Cheiracanthium">C.</tp:taxon-name-part><tp:taxon-name-part taxon-name-part-type="species" reg="duanbi">duanbi</tp:taxon-name-part></tp:taxon-name></italic> by: 1) the longer median apophysis and shorter cymbial spur; 2) <abbrev xmlns:xlink="http://www.w3.org/1999/xlink" xlink:title="dorsal tibial apophysis" id="ABBRID0E1OAE" xlink:type="simple">DTA</abbrev> present (vs. absent in <italic><tp:taxon-name><tp:taxon-name-part taxon-name-part-type="genus" reg="Cheiracanthium">C.</tp:taxon-name-part><tp:taxon-name-part taxon-name-part-type="species" reg="duanbi">duanbi</tp:taxon-name-part></tp:taxon-name></italic>); 3) the wider copulatory ducts; and 4) atrial anterior margin absent (vs. arch-shaped in <italic><tp:taxon-name><tp:taxon-name-part taxon-name-part-type="genus" reg="Cheiracanthium">C.</tp:taxon-name-part><tp:taxon-name-part taxon-name-part-type="species" reg="duanbi">duanbi</tp:taxon-name-part></tp:taxon-name></italic>).</p><fig id="F1" position="float" orientation="portrait"><object-id xmlns:xlink="http://www.w3.org/1999/xlink" content-type="doi" xlink:type="simple">10.3897/zookeys.1200.123214.figure1</object-id><object-id xmlns:xlink="http://www.w3.org/1999/xlink" content-type="arpha" xlink:type="simple">F77362B9-5F70-5FCC-97AE-6536359BEA30</object-id><label>Figure 1.</label><caption><p><italic><tp:taxon-name><tp:taxon-name-part taxon-name-part-type="genus" reg="Cheiracanthium">Cheiracanthium</tp:taxon-name-part><tp:taxon-name-part taxon-name-part-type="species" reg="bannaensis">bannaensis</tp:taxon-name-part></tp:taxon-name></italic> sp. nov., male holotype (ZYL599). <bold>A</bold> habitus, dorsal view <bold>B</bold> same, ventral view <bold>C, F</bold> left palp, retrolateral view <bold>D</bold> same, prolateral view <bold>E</bold> same, ventral view. Abbreviations: C = conductor, <abbrev xmlns:xlink="http://www.w3.org/1999/xlink" xlink:title="cymbial fold" id="ABBRID0ERQAE" xlink:type="simple">CF</abbrev> = cymbial fold, <abbrev xmlns:xlink="http://www.w3.org/1999/xlink" xlink:title="cymbial spur" id="ABBRID0EVQAE" xlink:type="simple">CS</abbrev> = cymbial spur, <abbrev xmlns:xlink="http://www.w3.org/1999/xlink" xlink:title="dorsal tibial apophysis" id="ABBRID0EZQAE" xlink:type="simple">DTA</abbrev> = dorsal tibial apophysis, E = embolus, <abbrev xmlns:xlink="http://www.w3.org/1999/xlink" xlink:title="median apophysis" id="ABBRID0E4QAE" xlink:type="simple">MA</abbrev> = median apophysis, <abbrev xmlns:xlink="http://www.w3.org/1999/xlink" xlink:title="retrolateral tibial apophysis" id="ABBRID0EBRAE" xlink:type="simple">RTA</abbrev> = retrolateral tibial apophysis.</p></caption><graphic xmlns:xlink="http://www.w3.org/1999/xlink" xlink:href="zookeys-1200-145_article-123214__-g001.jpg" position="float" orientation="portrait" xlink:type="simple" id="oo_1042960.jpg"><uri content-type="original_file" xlink:type="simple">https://binary.pensoft.net/fig/1042960</uri></graphic></fig><fig id="F2" position="float" orientation="portrait"><object-id xmlns:xlink="http://www.w3.org/1999/xlink" content-type="doi" xlink:type="simple">10.3897/zookeys.1200.123214.figure2</object-id><object-id xmlns:xlink="http://www.w3.org/1999/xlink" content-type="arpha" xlink:type="simple">B0894A59-ED0F-59C0-A763-44ABE3CF882D</object-id><label>Figure 2.</label><caption><p><italic><tp:taxon-name><tp:taxon-name-part taxon-name-part-type="genus" reg="Cheiracanthium">Cheiracanthium</tp:taxon-name-part><tp:taxon-name-part taxon-name-part-type="species" reg="bannaensis">bannaensis</tp:taxon-name-part></tp:taxon-name></italic> sp. nov., female holotype (ZYL600). <bold>A</bold> habitus, dorsal view <bold>B</bold> same, ventral view <bold>C</bold> epigyne, intact, ventral view <bold>D</bold> epigyne, cleared, ventral view <bold>E</bold> vulva, dorsal view. Abbreviations: A = atrium, <abbrev xmlns:xlink="http://www.w3.org/1999/xlink" xlink:title="copulatory duct" id="ABBRID0EHSAE" xlink:type="simple">CD</abbrev> = copulatory duct, <abbrev xmlns:xlink="http://www.w3.org/1999/xlink" xlink:title="copulatory opening" id="ABBRID0ELSAE" xlink:type="simple">CO</abbrev> = copulatory opening, <abbrev xmlns:xlink="http://www.w3.org/1999/xlink" xlink:title="fertilisation duct" id="ABBRID0EPSAE" xlink:type="simple">FD</abbrev> = ertilisation duct, S = spermatheca.</p></caption><graphic xmlns:xlink="http://www.w3.org/1999/xlink" xlink:href="zookeys-1200-145_article-123214__-g002.jpg" position="float" orientation="portrait" xlink:type="simple" id="oo_1042961.jpg"><uri content-type="original_file" xlink:type="simple">https://binary.pensoft.net/fig/1042961</uri></graphic></fig></tp:treatment-sec><tp:treatment-sec sec-type="description" id="SECID0EYSAE"><title>Description.</title><p><bold>Male (holotype)</bold> (Figs <xref ref-type="fig" rid="F1">1A, B</xref>, <xref ref-type="fig" rid="F3">3A</xref>): Total length 9.38. Carapace 3.98 long, 2.88 wide; abdomen 5.40 long, 2.50 wide. Carapace pale yellow, with indistinct cervical grooves and radial grooves, cephalic region inconspicuously raised. All eyes with black rings, eye area colour slightly darker than carapace. <abbrev xmlns:xlink="http://www.w3.org/1999/xlink" xlink:title="anterior eye row" id="ABBRID0EITAE" xlink:type="simple">AER</abbrev> slightly recurved, <abbrev xmlns:xlink="http://www.w3.org/1999/xlink" xlink:title="posterior eye row" id="ABBRID0EMTAE" xlink:type="simple">PER</abbrev> slightly wider than <abbrev xmlns:xlink="http://www.w3.org/1999/xlink" xlink:title="anterior eye row" id="ABBRID0EQTAE" xlink:type="simple">AER</abbrev>, slightly procurved in dorsal view. Eye sizes and interdistances: <abbrev xmlns:xlink="http://www.w3.org/1999/xlink" xlink:title="anterior median eyes" id="ABBRID0EUTAE" xlink:type="simple">AME</abbrev> 0.17, <abbrev xmlns:xlink="http://www.w3.org/1999/xlink" xlink:title="anterior lateral eyes" id="ABBRID0EYTAE" xlink:type="simple">ALE</abbrev> 0.18, <abbrev xmlns:xlink="http://www.w3.org/1999/xlink" xlink:title="posterior median eyes" id="ABBRID0E3TAE" xlink:type="simple">PME</abbrev> 0.19, <abbrev xmlns:xlink="http://www.w3.org/1999/xlink" xlink:title="posterior lateral eyes" id="ABBRID0EAUAE" xlink:type="simple">PLE</abbrev> 0.18; <abbrev xmlns:xlink="http://www.w3.org/1999/xlink" xlink:title="anterior median eyes" id="ABBRID0EEUAE" xlink:type="simple">AME</abbrev>–<abbrev xmlns:xlink="http://www.w3.org/1999/xlink" xlink:title="anterior median eyes" id="ABBRID0EIUAE" xlink:type="simple">AME</abbrev> 0.17, <abbrev xmlns:xlink="http://www.w3.org/1999/xlink" xlink:title="distance between AME and ALE" id="ABBRID0EMUAE" xlink:type="simple">AME–ALE</abbrev> 0.27, <abbrev xmlns:xlink="http://www.w3.org/1999/xlink" xlink:title="distance between PMEs" id="ABBRID0EQUAE" xlink:type="simple">PME–PME</abbrev> 0.27, <abbrev xmlns:xlink="http://www.w3.org/1999/xlink" xlink:title="distance between PME and PLE" id="ABBRID0EUUAE" xlink:type="simple">PME–PLE</abbrev> 0.34. <abbrev xmlns:xlink="http://www.w3.org/1999/xlink" xlink:title="median ocular area" id="ABBRID0EYUAE" xlink:type="simple">MOA</abbrev> 0.51 long, front width 0.53, back width 0.63. Chelicerae reddish brown, with four promarginal and three retromarginal teeth, with dense scopula in both margins. Clypeus height 0.08. Sternum orange, 1.84 long, 1.49 wide. Labium coloured as chelicerae, anterior edge clearly scopula, longer than wide. Endites yellowish brown. Legs yellowish, without distinct colour markings. Leg measurements: I 24.36 (4.80, 1.79, 8.08, 6.81, 2.88), II 14.95 (4.13, 1.13, 5.54, 2.97, 1.18), III 12.16 (3.63, 0.95, 3.47, 2.86, 1.25), IV 20.99 (5.72, 1.45, 5.15, 6.70, 1.97). Abdomen elongate-oval, dorsum with two pairs of muscular impressions and numerous grey patches, a pale narrow longitudinal band in middle, enclosed by grey freckles; venter with numerous dark grey spots. Spinnerets coniform, ALS larger and closer to each other; PMS smallest; PLS longest, with two segments, length of basal segment shorter than distal segment.</p><fig id="F3" position="float" orientation="portrait"><object-id xmlns:xlink="http://www.w3.org/1999/xlink" content-type="doi" xlink:type="simple">10.3897/zookeys.1200.123214.figure3</object-id><object-id xmlns:xlink="http://www.w3.org/1999/xlink" content-type="arpha" xlink:type="simple">19B226DB-A8C4-5260-9A97-9F9C433A1AD4</object-id><label>Figure 3.</label><caption><p>Right chelicerae of <italic><tp:taxon-name><tp:taxon-name-part taxon-name-part-type="genus" reg="Cheiracanthium">Cheiracanthium</tp:taxon-name-part><tp:taxon-name-part taxon-name-part-type="species" reg="bannaensis">bannaensis</tp:taxon-name-part></tp:taxon-name></italic> sp. nov. <bold>A</bold> male, retrolateral view <bold>B</bold> female, retrolateral view.</p></caption><graphic xmlns:xlink="http://www.w3.org/1999/xlink" xlink:href="zookeys-1200-145_article-123214__-g003.jpg" position="float" orientation="portrait" xlink:type="simple" id="oo_1042962.jpg"><uri content-type="original_file" xlink:type="simple">https://binary.pensoft.net/fig/1042962</uri></graphic></fig><p><bold><italic>Palp</italic></bold> (Fig. <xref ref-type="fig" rid="F1">1C–F</xref>). Tibia long, c. ¾ of cymbium length. <abbrev xmlns:xlink="http://www.w3.org/1999/xlink" xlink:title="retrolateral tibial apophysis" id="ABBRID0EDWAE" xlink:type="simple">RTA</abbrev> short and sclerotized, shorter than ½ tibia length, with wide base and narrow apex, twisted around the axis from ventral view; <abbrev xmlns:xlink="http://www.w3.org/1999/xlink" xlink:title="dorsal tibial apophysis" id="ABBRID0EHWAE" xlink:type="simple">DTA</abbrev> short and thin, stalk-shaped. Tip of cymbium long, c. ¾ of cymbium length. Cymbial fold well-developed and clearly visible in retrolateral view, c. ½ of cymbium length; cymbial spur beak-like, about same length as <abbrev xmlns:xlink="http://www.w3.org/1999/xlink" xlink:title="retrolateral tibial apophysis" id="ABBRID0ELWAE" xlink:type="simple">RTA</abbrev>. Tegulum oval, c. two times longer than wide, surface wrinkled. Median apophysis long, more than ½ of tegulum’s length, twisted around the axis. Embolus located on distal side of tegulum, at about 12 o’clock position, extending clockwise along tegular margin, curving to distal conductor. Conductor large, membranous, gradually tapering toward apex.</p><p><bold>Female (paratype)</bold> (Figs <xref ref-type="fig" rid="F2">2A, B</xref>, <xref ref-type="fig" rid="F3">3B</xref>): Total length 9.68. Carapace 4.04 long, 2.96 wide; abdomen 5.64 long, 3.35 wide. Carapace reddish brown, with indistinct cervical grooves. Eye area colour slightly darker than carapace, both anterior and posterior eye rows recurved, <abbrev xmlns:xlink="http://www.w3.org/1999/xlink" xlink:title="posterior eye row" id="ABBRID0E2WAE" xlink:type="simple">PER</abbrev> slightly wider than <abbrev xmlns:xlink="http://www.w3.org/1999/xlink" xlink:title="anterior eye row" id="ABBRID0E6WAE" xlink:type="simple">AER</abbrev>. Eye sizes and interdistances: <abbrev xmlns:xlink="http://www.w3.org/1999/xlink" xlink:title="anterior median eyes" id="ABBRID0EDXAE" xlink:type="simple">AME</abbrev> 0.17, <abbrev xmlns:xlink="http://www.w3.org/1999/xlink" xlink:title="anterior lateral eyes" id="ABBRID0EHXAE" xlink:type="simple">ALE</abbrev> 0.16, <abbrev xmlns:xlink="http://www.w3.org/1999/xlink" xlink:title="posterior median eyes" id="ABBRID0ELXAE" xlink:type="simple">PME</abbrev> 0.18, <abbrev xmlns:xlink="http://www.w3.org/1999/xlink" xlink:title="posterior lateral eyes" id="ABBRID0EPXAE" xlink:type="simple">PLE</abbrev> 0.18; <abbrev xmlns:xlink="http://www.w3.org/1999/xlink" xlink:title="anterior median eyes" id="ABBRID0ETXAE" xlink:type="simple">AME</abbrev>–<abbrev xmlns:xlink="http://www.w3.org/1999/xlink" xlink:title="anterior median eyes" id="ABBRID0EXXAE" xlink:type="simple">AME</abbrev> 0.18, <abbrev xmlns:xlink="http://www.w3.org/1999/xlink" xlink:title="distance between AME and ALE" id="ABBRID0E2XAE" xlink:type="simple">AME–ALE</abbrev> 0.38, <abbrev xmlns:xlink="http://www.w3.org/1999/xlink" xlink:title="distance between PMEs" id="ABBRID0E6XAE" xlink:type="simple">PME–PME</abbrev> 0.34, <abbrev xmlns:xlink="http://www.w3.org/1999/xlink" xlink:title="distance between PME and PLE" id="ABBRID0EDYAE" xlink:type="simple">PME–PLE</abbrev> 0.43. <abbrev xmlns:xlink="http://www.w3.org/1999/xlink" xlink:title="median ocular area" id="ABBRID0EHYAE" xlink:type="simple">MOA</abbrev> 0.43 long, front width 0.55, back width 0.66. Chelicerae dark reddish brown, both margins with three teeth. Clypeus height 0.11. Sternum orange, 1.96 long, 1.57 wide. Labium coloured as chelicerae, almost equal in length and width. Leg measurements: I 19.29 (5.02, 1.45, 5.74, 4.76, 2.32), II 13.77 (3.91, 1.43, 3.79, 3.36, 1.28), III 10.56 (2.71, 1.31, 2.20, 3.08, 1.26), IV 14.41 (3.64, 1.44, 3.79, 4.04, 1.50). Abdomen oval, dorsum yellowish brown, with indistinct muscular impressions and narrow longitudinal band.</p><p><bold><italic>Epigyne</italic></bold> (Fig. <xref ref-type="fig" rid="F2">2C–E</xref>). Atrium large, located at middle portion of epigynal plate, filled with mating plug; arched atrial lateral margins are easily visible after removing the plug. Copulatory openings located at lateral margins of atrium. Copulatory duct visible through tegument of epigynal plate in ventral view. Spermathecae large, banana-shaped, c. two times longer than wide. Copulatory ducts coiled, forming about three ascending turns and then descending into the spermathecae. Fertilization ducts lamellar, broad, originate from posterior parts of spermathecae.</p></tp:treatment-sec><tp:treatment-sec sec-type="distribution" id="SECID0EWYAE"><title>Distribution.</title><p>China (Yunnan).</p></tp:treatment-sec><ref-list><ref id="B9"><mixed-citation xmlns:xlink="http://www.w3.org/1999/xlink" xlink:type="simple"><person-group><name name-style="western"><surname>Gravely</surname><given-names>FH</given-names></name></person-group> (<year>1931</year>) <article-title>Some Indian spiders of the families <tp:taxon-name><tp:taxon-name-part taxon-name-part-type="family">Ctenidae</tp:taxon-name-part></tp:taxon-name>, <tp:taxon-name><tp:taxon-name-part taxon-name-part-type="family">Sparassidae</tp:taxon-name-part></tp:taxon-name>, <tp:taxon-name><tp:taxon-name-part taxon-name-part-type="family">Selenopidae</tp:taxon-name-part></tp:taxon-name> and <tp:taxon-name><tp:taxon-name-part taxon-name-part-type="family">Clubionidae</tp:taxon-name-part></tp:taxon-name>.</article-title><source>Records of the Indian Museum</source><volume>33</volume>(<issue>3</issue>): <fpage>211</fpage>–<lpage>282</lpage>. <ext-link xlink:href="10.26515/rzsi/v33/i3/1931/162502" ext-link-type="doi" xlink:type="simple">https://doi.org/10.26515/rzsi/v33/i3/1931/162502</ext-link></mixed-citation></ref><ref id="B22"><mixed-citation xmlns:xlink="http://www.w3.org/1999/xlink" xlink:type="simple"><person-group><name name-style="western"><surname>Majumder</surname><given-names>SC</given-names></name><name name-style="western"><surname>Tikader</surname><given-names>BK</given-names></name></person-group> (<year>1991</year>) <article-title>Studies on some spiders of the family <tp:taxon-name><tp:taxon-name-part taxon-name-part-type="family">Clubionidae</tp:taxon-name-part></tp:taxon-name> from India.</article-title><source>Records of the Zoological Survey of India</source><volume>102</volume>: <fpage>1</fpage>–<lpage>175</lpage>.</mixed-citation></ref><ref id="B28"><mixed-citation xmlns:xlink="http://www.w3.org/1999/xlink" xlink:type="simple"><person-group><name name-style="western"><surname>Zhang</surname><given-names>JS</given-names></name><name name-style="western"><surname>Yu</surname><given-names>H</given-names></name><name name-style="western"><surname>Li</surname><given-names>SQ</given-names></name></person-group> (<year>2020</year>) <article-title>New cheiracanthiid spiders from Xishuangbanna rainforest, southwestern China (<tp:taxon-name><tp:taxon-name-part taxon-name-part-type="order">Araneae</tp:taxon-name-part></tp:taxon-name>, <tp:taxon-name><tp:taxon-name-part taxon-name-part-type="family">Cheiracanthiidae</tp:taxon-name-part></tp:taxon-name>).</article-title><source>ZooKeys</source><volume>940</volume>: <fpage>51</fpage>–<lpage>77</lpage>. <ext-link xlink:href="10.3897/zookeys.940.51802" ext-link-type="doi" xlink:type="simple">https://doi.org/10.3897/zookeys.940.51802</ext-link></mixed-citation></ref></ref-list></tp:taxon-treatment>
