# Supplementary material for: ﻿Two new species of the genus Cheiracanthium C. L. Koch, 1839 (Araneae, Cheiracanthiidae) from China
Source: Zookeys. 2024 May 7;1200:145–57. doi: 10.3897/zookeys.1200.123214 (PMC11094398; doi:10.3897/zookeys.1200.123214)
Supplement: XML Treatment for Cheiracanthium bifurcatum [file zookeys.1200.123214-treatment3.xml]

<!DOCTYPE tp:taxon-treatment
  PUBLIC "-//TaxonX//DTD Taxonomic Treatment Publishing DTD v0 20100105//EN" "tax-treatment-NSO.dtd">
<tp:taxon-treatment xmlns:tp="http://www.plazi.org/taxpub"><tp:treatment-meta><kwd-group><label>Taxon classification</label><kwd>
                <named-content content-type="kingdom">Animalia</named-content>
              </kwd><kwd>
                <named-content content-type="order">Araneae</named-content>
              </kwd><kwd>
                <named-content content-type="family">Cheiracanthiidae</named-content>
              </kwd></kwd-group><mixed-citation publication-type="journal"><person-group><name><surname>Li</surname><given-names>Zhaoyi</given-names></name><name><surname>Zhang</surname><given-names>Feng</given-names></name></person-group><article-title>﻿Two new species of the genus <italic><tp:taxon-name><tp:taxon-name-part taxon-name-part-type="genus" reg="Cheiracanthium">Cheiracanthium</tp:taxon-name-part></tp:taxon-name></italic> C. L. Koch, 1839 (<tp:taxon-name><tp:taxon-name-part taxon-name-part-type="order">Araneae</tp:taxon-name-part></tp:taxon-name>, <tp:taxon-name><tp:taxon-name-part taxon-name-part-type="family">Cheiracanthiidae</tp:taxon-name-part></tp:taxon-name>) from China</article-title><source>Zookeys</source><day>07</day><month>05</month><year>2024</year><volume>1200</volume><fpage>145</fpage><lpage>157</lpage><pub-id pub-id-type="doi">10.3897/zookeys.1200.123214</pub-id></mixed-citation></tp:treatment-meta><tp:nomenclature><label>﻿</label><tp:taxon-name>
              <object-id xmlns:xlink="http://www.w3.org/1999/xlink" content-type="arpha" xlink:type="simple">0AC02D5B-FF8C-5638-B324-727DD51DD91A</object-id>
              <tp:taxon-name-part taxon-name-part-type="genus" reg="Cheiracanthium">Cheiracanthium</tp:taxon-name-part>
              <tp:taxon-name-part taxon-name-part-type="species" reg="bifurcatum">bifurcatum</tp:taxon-name-part>
              <object-id xmlns:xlink="http://www.w3.org/1999/xlink" content-type="zoobank" xlink:type="simple">https://zoobank.org/49DECA8D-DCB1-4E8B-8E3F-2EAC6BE63B30</object-id>
            </tp:taxon-name><tp:taxon-status xmlns:xlink="http://www.w3.org/1999/xlink" xlink:type="simple">sp. nov.</tp:taxon-status><xref ref-type="fig" rid="F4">Figs 4</xref><xref ref-type="fig" rid="F5">, 5</xref><xref ref-type="fig" rid="F6">, 6 Chinese name: 双叉红螯蛛</xref></tp:nomenclature><tp:treatment-sec sec-type="type material" id="SECID0ER1AE"><title>Type material.</title><p><bold><italic>Holotype</italic></bold> ♂ (ZYL604), China: Xinjiang Uyger Autonomous Region, Aksu City, Wushi County, Yamansu Kirgiz Town, <named-content xmlns:xlink="http://www.w3.org/1999/xlink" content-type="dwc:verbatimCoordinates" xlink:type="simple"><named-content content-type="geo-json" specific-use="{&#34;type&#34;:&#34;Point&#34;,&#34;coordinates&#34;:[78.840871,41.070672]}" id="NCID0E61AE" xlink:type="simple">41.070672°N, 78.840871°E</named-content></named-content>, 1657 m elev., 26.V.2023, leg. Bo Liu. <bold><italic>Paratype</italic></bold>: 1♀ (ZYL605), same data as holotype.</p></tp:treatment-sec><tp:treatment-sec sec-type="etymology" id="SECID0EH2AE"><title>Etymology.</title><p>The specific epithet is an adjective from the Latin ‘bifurcate’, referring to the distally bifurcated retrolateral tibial apophysis in ventral view.</p></tp:treatment-sec><tp:treatment-sec sec-type="diagnosis" id="SECID0EM2AE"><title>Diagnosis.</title><p>The male of this new species (Fig. <xref ref-type="fig" rid="F6">6C–E</xref>) is most similar to <italic><tp:taxon-name><tp:taxon-name-part taxon-name-part-type="genus" reg="Cheiracanthium">C.</tp:taxon-name-part><tp:taxon-name-part taxon-name-part-type="species" reg="japonicum">japonicum</tp:taxon-name-part></tp:taxon-name></italic> Bösenberg &amp; Strand, 1906 (<xref ref-type="bibr" rid="B25">Vertyankin and Zaitsev 2022</xref>: 95, figs 9, 10), <italic><tp:taxon-name><tp:taxon-name-part taxon-name-part-type="genus" reg="Cheiracanthium">C.</tp:taxon-name-part><tp:taxon-name-part taxon-name-part-type="species" reg="brevispinum">brevispinum</tp:taxon-name-part></tp:taxon-name></italic> Song, Feng &amp; Shang, 1982 (<xref ref-type="bibr" rid="B29">Zhang et al. 2022</xref>: 180, fig. 132E–G) and <italic><tp:taxon-name><tp:taxon-name-part taxon-name-part-type="genus" reg="Cheiracanthium">C.</tp:taxon-name-part><tp:taxon-name-part taxon-name-part-type="species" reg="xinjiangense">xinjiangense</tp:taxon-name-part></tp:taxon-name></italic> Li &amp; Zhang, 2023 (<xref ref-type="bibr" rid="B14">Li and Zhang 2023</xref>: 99, fig. 10C–E) by having biforked <abbrev xmlns:xlink="http://www.w3.org/1999/xlink" xlink:title="retrolateral tibial apophysis" id="ABBRID0ED4AE" xlink:type="simple">RTA</abbrev>, hook-shaped median apophysis and a triangular tip of cymbium, but can be distinguished from <italic><tp:taxon-name><tp:taxon-name-part taxon-name-part-type="genus" reg="Cheiracanthium">C.</tp:taxon-name-part><tp:taxon-name-part taxon-name-part-type="species" reg="brevispinum">brevispinum</tp:taxon-name-part></tp:taxon-name></italic> by the longer cymbial spur (c. 0.8 times the length of tibia vs. 0.5 times in <italic><tp:taxon-name><tp:taxon-name-part taxon-name-part-type="genus" reg="Cheiracanthium">C.</tp:taxon-name-part><tp:taxon-name-part taxon-name-part-type="species" reg="brevispinum">brevispinum</tp:taxon-name-part></tp:taxon-name></italic>), and from <italic><tp:taxon-name><tp:taxon-name-part taxon-name-part-type="genus" reg="Cheiracanthium">C.</tp:taxon-name-part><tp:taxon-name-part taxon-name-part-type="species" reg="japonicum">japonicum</tp:taxon-name-part></tp:taxon-name></italic> and <italic><tp:taxon-name><tp:taxon-name-part taxon-name-part-type="genus" reg="Cheiracanthium">C.</tp:taxon-name-part><tp:taxon-name-part taxon-name-part-type="species" reg="xinjiangense">xinjiangense</tp:taxon-name-part></tp:taxon-name></italic> by the nearly equal length of <abbrev xmlns:xlink="http://www.w3.org/1999/xlink" xlink:title="retrolateral tibial apophysis" id="ABBRID0ET5AE" xlink:type="simple">RTA</abbrev>’s two-pointed apex (vs. the prolateral apex longer than the retrolateral one in <italic><tp:taxon-name><tp:taxon-name-part taxon-name-part-type="genus" reg="Cheiracanthium">C.</tp:taxon-name-part><tp:taxon-name-part taxon-name-part-type="species" reg="japonicum">japonicum</tp:taxon-name-part></tp:taxon-name></italic> and shorter than the retrolateral one in <italic><tp:taxon-name><tp:taxon-name-part taxon-name-part-type="genus" reg="Cheiracanthium">C.</tp:taxon-name-part><tp:taxon-name-part taxon-name-part-type="species" reg="xinjiangense">xinjiangense</tp:taxon-name-part></tp:taxon-name></italic>). The female (Fig. <xref ref-type="fig" rid="F6">6A, B</xref>) is similar to <italic><tp:taxon-name><tp:taxon-name-part taxon-name-part-type="genus" reg="Cheiracanthium">C.</tp:taxon-name-part><tp:taxon-name-part taxon-name-part-type="species" reg="japonicum">japonicum</tp:taxon-name-part></tp:taxon-name></italic> Bösenberg &amp; Strand, 1906 (<xref ref-type="bibr" rid="B23">Paik 1990</xref>: 5, figs 6–9), <italic><tp:taxon-name><tp:taxon-name-part taxon-name-part-type="genus" reg="Cheiracanthium">C.</tp:taxon-name-part><tp:taxon-name-part taxon-name-part-type="species" reg="exquestitum">exquestitum</tp:taxon-name-part></tp:taxon-name></italic> Zhang &amp; Zhu, 1993 (<xref ref-type="bibr" rid="B15">Li and Zhang 2024</xref>: 176, figs 4a, b, 5c, d) and <italic><tp:taxon-name><tp:taxon-name-part taxon-name-part-type="genus" reg="Cheiracanthium">C.</tp:taxon-name-part><tp:taxon-name-part taxon-name-part-type="species" reg="falcatum">falcatum</tp:taxon-name-part></tp:taxon-name></italic> Chen, Huang, Chen &amp; Wang, 2006 (<xref ref-type="bibr" rid="B4">Chen et al. 2006</xref>: 12, fig. 2A, B) in having spiraling copulatory ducts and similarly shaped spermathecae, but can be distinguished by the 1:1 ratio of length to width of atrium (vs. 1:2 in other three species). Furthermore, it can be distinguished from <italic><tp:taxon-name><tp:taxon-name-part taxon-name-part-type="genus" reg="Cheiracanthium">C.</tp:taxon-name-part><tp:taxon-name-part taxon-name-part-type="species" reg="falcatum">falcatum</tp:taxon-name-part></tp:taxon-name></italic> by having four loops of copulatory ducts (vs. three loops in <italic><tp:taxon-name><tp:taxon-name-part taxon-name-part-type="genus" reg="Cheiracanthium">C.</tp:taxon-name-part><tp:taxon-name-part taxon-name-part-type="species" reg="falcatum">falcatum</tp:taxon-name-part></tp:taxon-name></italic>), from <italic><tp:taxon-name><tp:taxon-name-part taxon-name-part-type="genus" reg="Cheiracanthium">C.</tp:taxon-name-part><tp:taxon-name-part taxon-name-part-type="species" reg="exquestitum">exquestitum</tp:taxon-name-part></tp:taxon-name></italic> by the fertilization ducts originating from the posterior parts of spermathecae (vs. median in <italic><tp:taxon-name><tp:taxon-name-part taxon-name-part-type="genus" reg="Cheiracanthium">C.</tp:taxon-name-part><tp:taxon-name-part taxon-name-part-type="species" reg="exquestitum">exquestitum</tp:taxon-name-part></tp:taxon-name></italic>), and from <italic><tp:taxon-name><tp:taxon-name-part taxon-name-part-type="genus" reg="Cheiracanthium">C.</tp:taxon-name-part><tp:taxon-name-part taxon-name-part-type="species" reg="japonicum">japonicum</tp:taxon-name-part></tp:taxon-name></italic> by thinner transparent parts of copulatory ducts.</p><fig id="F4" position="float" orientation="portrait"><object-id xmlns:xlink="http://www.w3.org/1999/xlink" content-type="doi" xlink:type="simple">10.3897/zookeys.1200.123214.figure4</object-id><object-id xmlns:xlink="http://www.w3.org/1999/xlink" content-type="arpha" xlink:type="simple">5A527EE2-E0C5-57BE-9DE6-70DAC9EE6DF5</object-id><label>Figure 4.</label><caption><p>Habitat (<bold>A</bold>) and living specimens (<bold>B–E</bold>) of <italic><tp:taxon-name><tp:taxon-name-part taxon-name-part-type="genus" reg="Cheiracanthium">Cheiracanthium</tp:taxon-name-part><tp:taxon-name-part taxon-name-part-type="species" reg="bifurcatum">bifurcatum</tp:taxon-name-part></tp:taxon-name></italic> sp. nov. <bold>A</bold> camelthorn steppe in Aksu <bold>B, C</bold> male holotype <bold>D, E</bold> female paratype, with arrow pointing to egg sac.</p></caption><graphic xmlns:xlink="http://www.w3.org/1999/xlink" xlink:href="zookeys-1200-145_article-123214__-g004.jpg" position="float" orientation="portrait" xlink:type="simple" id="oo_1042963.jpg"><uri content-type="original_file" xlink:type="simple">https://binary.pensoft.net/fig/1042963</uri></graphic></fig><fig id="F5" position="float" orientation="portrait"><object-id xmlns:xlink="http://www.w3.org/1999/xlink" content-type="doi" xlink:type="simple">10.3897/zookeys.1200.123214.figure5</object-id><object-id xmlns:xlink="http://www.w3.org/1999/xlink" content-type="arpha" xlink:type="simple">6FA771B1-009D-5838-8435-0F2EE03FA062</object-id><label>Figure 5.</label><caption><p><italic><tp:taxon-name><tp:taxon-name-part taxon-name-part-type="genus" reg="Cheiracanthium">Cheiracanthium</tp:taxon-name-part><tp:taxon-name-part taxon-name-part-type="species" reg="bifurcatum">bifurcatum</tp:taxon-name-part></tp:taxon-name></italic> sp. nov. <bold>A</bold> male holotype (ZYL604), dorsal view <bold>B</bold> same, ventral view <bold>C</bold> female paratype (ZYL605), dorsal view <bold>D</bold> same, ventral view.</p></caption><graphic xmlns:xlink="http://www.w3.org/1999/xlink" xlink:href="zookeys-1200-145_article-123214__-g005.jpg" position="float" orientation="portrait" xlink:type="simple" id="oo_1042964.jpg"><uri content-type="original_file" xlink:type="simple">https://binary.pensoft.net/fig/1042964</uri></graphic></fig><fig id="F6" position="float" orientation="portrait"><object-id xmlns:xlink="http://www.w3.org/1999/xlink" content-type="doi" xlink:type="simple">10.3897/zookeys.1200.123214.figure6</object-id><object-id xmlns:xlink="http://www.w3.org/1999/xlink" content-type="arpha" xlink:type="simple">24BB1063-12E8-5AE2-BB26-0A43410A8D18</object-id><label>Figure 6.</label><caption><p>Copulatory organs of <italic><tp:taxon-name><tp:taxon-name-part taxon-name-part-type="genus" reg="Cheiracanthium">Cheiracanthium</tp:taxon-name-part><tp:taxon-name-part taxon-name-part-type="species" reg="bifurcatum">bifurcatum</tp:taxon-name-part></tp:taxon-name></italic> sp. nov. <bold>A</bold> epigyne, ventral view <bold>B</bold> same, dorsal view <bold>C</bold> male left palp, prolateral view <bold>D</bold> same, ventral view <bold>E</bold> same, retrolateral view. Abbreviations: A = atrium, C = conductor, <abbrev xmlns:xlink="http://www.w3.org/1999/xlink" xlink:title="copulatory duct" id="ABBRID0EVFAG" xlink:type="simple">CD</abbrev> = copulatory duct, <abbrev xmlns:xlink="http://www.w3.org/1999/xlink" xlink:title="cymbial fold" id="ABBRID0EZFAG" xlink:type="simple">CF</abbrev> = cymbial fold, <abbrev xmlns:xlink="http://www.w3.org/1999/xlink" xlink:title="copulatory opening" id="ABBRID0E4FAG" xlink:type="simple">CO</abbrev> = copulatory opening, <abbrev xmlns:xlink="http://www.w3.org/1999/xlink" xlink:title="cymbial spur" id="ABBRID0EBGAG" xlink:type="simple">CS</abbrev> = cymbial spur, <abbrev xmlns:xlink="http://www.w3.org/1999/xlink" xlink:title="dorsal tibial apophysis" id="ABBRID0EFGAG" xlink:type="simple">DTA</abbrev> = dorsal tibial apophysis, E = embolus, <abbrev xmlns:xlink="http://www.w3.org/1999/xlink" xlink:title="fertilisation duct" id="ABBRID0EJGAG" xlink:type="simple">FD</abbrev> = fertilisation duct, <abbrev xmlns:xlink="http://www.w3.org/1999/xlink" xlink:title="median apophysis" id="ABBRID0ENGAG" xlink:type="simple">MA</abbrev> = median apophysis, <abbrev xmlns:xlink="http://www.w3.org/1999/xlink" xlink:title="retrolateral tibial apophysis" id="ABBRID0ERGAG" xlink:type="simple">RTA</abbrev> = retrolateral tibial apophysis, S = spermatheca.</p></caption><graphic xmlns:xlink="http://www.w3.org/1999/xlink" xlink:href="zookeys-1200-145_article-123214__-g006.jpg" position="float" orientation="portrait" xlink:type="simple" id="oo_1042965.jpg"><uri content-type="original_file" xlink:type="simple">https://binary.pensoft.net/fig/1042965</uri></graphic></fig></tp:treatment-sec><tp:treatment-sec sec-type="description" id="SECID0E1GAG"><title>Description.</title><p><bold>Male (holotype)</bold> (Figs <xref ref-type="fig" rid="F4">4B, C</xref>, <xref ref-type="fig" rid="F5">5A, B</xref>): Total length 7.58. Carapace 3.49 long, 2.82 wide; abdomen 4.09 long, 2.92 wide. Carapace pale yellow, with indistinct cervical grooves and radial grooves. All eyes with black rings, eye area colour slightly darker than carapace. <abbrev xmlns:xlink="http://www.w3.org/1999/xlink" xlink:title="anterior eye row" id="ABBRID0EKHAG" xlink:type="simple">AER</abbrev> slightly recurved, <abbrev xmlns:xlink="http://www.w3.org/1999/xlink" xlink:title="posterior eye row" id="ABBRID0EOHAG" xlink:type="simple">PER</abbrev> wider than <abbrev xmlns:xlink="http://www.w3.org/1999/xlink" xlink:title="anterior eye row" id="ABBRID0ESHAG" xlink:type="simple">AER</abbrev>, slightly procurved in dorsal view. Eye sizes and interdistances: <abbrev xmlns:xlink="http://www.w3.org/1999/xlink" xlink:title="anterior median eyes" id="ABBRID0EWHAG" xlink:type="simple">AME</abbrev> 0.19, <abbrev xmlns:xlink="http://www.w3.org/1999/xlink" xlink:title="anterior lateral eyes" id="ABBRID0E1HAG" xlink:type="simple">ALE</abbrev> 0.16, <abbrev xmlns:xlink="http://www.w3.org/1999/xlink" xlink:title="posterior median eyes" id="ABBRID0E5HAG" xlink:type="simple">PME</abbrev> 0.15, <abbrev xmlns:xlink="http://www.w3.org/1999/xlink" xlink:title="posterior lateral eyes" id="ABBRID0ECIAG" xlink:type="simple">PLE</abbrev> 0.17; <abbrev xmlns:xlink="http://www.w3.org/1999/xlink" xlink:title="anterior median eyes" id="ABBRID0EGIAG" xlink:type="simple">AME</abbrev>–<abbrev xmlns:xlink="http://www.w3.org/1999/xlink" xlink:title="anterior median eyes" id="ABBRID0EKIAG" xlink:type="simple">AME</abbrev> 0.15, <abbrev xmlns:xlink="http://www.w3.org/1999/xlink" xlink:title="distance between AME and ALE" id="ABBRID0EOIAG" xlink:type="simple">AME–ALE</abbrev> 0.17, <abbrev xmlns:xlink="http://www.w3.org/1999/xlink" xlink:title="distance between PMEs" id="ABBRID0ESIAG" xlink:type="simple">PME–PME</abbrev> 0.30, <abbrev xmlns:xlink="http://www.w3.org/1999/xlink" xlink:title="distance between PME and PLE" id="ABBRID0EWIAG" xlink:type="simple">PME–PLE</abbrev> 0.32. <abbrev xmlns:xlink="http://www.w3.org/1999/xlink" xlink:title="median ocular area" id="ABBRID0E1IAG" xlink:type="simple">MOA</abbrev> 0.56 long, front width 0.54, back width 0.59. Chelicerae reddish brown, with three promarginal and two retromarginal teeth, with dense scopula in both margins. Clypeus height 0.09. Sternum orange, 1.70 long, 1.55 wide. Labium and endites coloured as chelicerae, anterior edge clearly scopula. Legs yellowish. Leg measurements: I 19.91 (5.41, 1.49, 5.12, 5.74, 2.15), II 13.08 (3.10, 1.34, 3.25, 3.97, 1.42), III 10.36 (2.62, 1.21, 2.46, 3.00, 1.07), IV 16.02 (3.86, 1.45, 4.28, 4.77, 1.66). Abdomen oval, yellowish white, dorsum with indistinct muscular impressions and a dark longitudinal band; venter pale grey.</p><p><bold><italic>Palp</italic></bold> (Fig. <xref ref-type="fig" rid="F6">6C–E</xref>). Tibia long, c. ⅔ of cymbium length. <abbrev xmlns:xlink="http://www.w3.org/1999/xlink" xlink:title="retrolateral tibial apophysis" id="ABBRID0EJJAG" xlink:type="simple">RTA</abbrev> long, c. ½ of tibia’s length, finger-shaped, distally bifurcated. Cymbial furrow strongly developed and conspicuous, c. ⅔ of cymbium length; cymbial spur shorter than tibia length, tapering off into a filiform. Tegulum oval, c. 1.2× as long as wide. Median apophysis long, more than ½ of tegulum’s length, with a curved tip resembling a sickle in ventral view. Embolus located on distal side of tegulum, at about 11–12 o’clock position, extending clockwise along tegular margin, curving to distal conductor. Conductor large, membranous, gradually tapering toward apex.</p><p><bold>Female (paratype)</bold> (Figs <xref ref-type="fig" rid="F4">4D, E</xref>, <xref ref-type="fig" rid="F5">5C, D</xref>): Total length 8.04. Carapace 3.66 long, 2.67 wide; abdomen 4.38 long, 3.39 wide. Carapace yellowish brown, with indistinct cervical grooves and radial grooves, cephalic region inconspicuously raised. Eye area colour slightly darker than carapace. <abbrev xmlns:xlink="http://www.w3.org/1999/xlink" xlink:title="anterior eye row" id="ABBRID0EZJAG" xlink:type="simple">AER</abbrev> slightly recurved, <abbrev xmlns:xlink="http://www.w3.org/1999/xlink" xlink:title="posterior eye row" id="ABBRID0E4JAG" xlink:type="simple">PER</abbrev> wider than <abbrev xmlns:xlink="http://www.w3.org/1999/xlink" xlink:title="anterior eye row" id="ABBRID0EBKAG" xlink:type="simple">AER</abbrev>, slightly procurved in dorsal view. Eye sizes and interdistances: <abbrev xmlns:xlink="http://www.w3.org/1999/xlink" xlink:title="anterior median eyes" id="ABBRID0EFKAG" xlink:type="simple">AME</abbrev> 0.19, <abbrev xmlns:xlink="http://www.w3.org/1999/xlink" xlink:title="anterior lateral eyes" id="ABBRID0EJKAG" xlink:type="simple">ALE</abbrev> 0.16, <abbrev xmlns:xlink="http://www.w3.org/1999/xlink" xlink:title="posterior median eyes" id="ABBRID0ENKAG" xlink:type="simple">PME</abbrev> 0.13, <abbrev xmlns:xlink="http://www.w3.org/1999/xlink" xlink:title="posterior lateral eyes" id="ABBRID0ERKAG" xlink:type="simple">PLE</abbrev> 0.15; <abbrev xmlns:xlink="http://www.w3.org/1999/xlink" xlink:title="anterior median eyes" id="ABBRID0EVKAG" xlink:type="simple">AME</abbrev>–<abbrev xmlns:xlink="http://www.w3.org/1999/xlink" xlink:title="anterior median eyes" id="ABBRID0EZKAG" xlink:type="simple">AME</abbrev> 0.24, <abbrev xmlns:xlink="http://www.w3.org/1999/xlink" xlink:title="distance between AME and ALE" id="ABBRID0E4KAG" xlink:type="simple">AME–ALE</abbrev> 0.24, <abbrev xmlns:xlink="http://www.w3.org/1999/xlink" xlink:title="distance between PMEs" id="ABBRID0EBLAG" xlink:type="simple">PME–PME</abbrev> 0.40, <abbrev xmlns:xlink="http://www.w3.org/1999/xlink" xlink:title="distance between PME and PLE" id="ABBRID0EFLAG" xlink:type="simple">PME–PLE</abbrev> 0.42. <abbrev xmlns:xlink="http://www.w3.org/1999/xlink" xlink:title="median ocular area" id="ABBRID0EJLAG" xlink:type="simple">MOA</abbrev> 0.51 long, front width 0.64, back width 0.65. Chelicerae dark reddish brown, with three promarginal and two retromarginal teeth. Clypeus height 0.09. Sternum orange, 1.74 long, 1.49 wide. Labium and endites reddish brown. Leg measurements: I 14.52 (3.81, 1.39, 3.43, 4.13, 1.76), II 9.88 (2.50, 1.16, 2.23, 3.00, 0.99), III 8.03 (1.99, 0.96, 1.81, 2.39, 0.88), IV 13.14 (3.29, 1.34, 3.28, 4.11, 1.12). Abdomen oval, dorsum with numerous yellow freckles and a dark longitudinal band; venter yellow, with numerous light spots in middle.</p><p><bold><italic>Epigyne</italic></bold> (Fig. <xref ref-type="fig" rid="F6">6A, B</xref>): Atrium sclerotized, located at posterior portion of epigynal plate, with arch-shaped anterior margin. Copulatory openings located at lateral margins of atrium. Copulatory duct and spermathecae visible through tegument of epigynal plate in ventral view. Spermathecae nearly pyriform, spaced by about 1.5 diameters, connected with spiral-coiled copulatory duct (each ascending portion of copulatory duct coils forming three entwined loops and then form one descending coil and downward leading to spermatheca). Fertilization ducts lamellar, originate from posterior parts of spermathecae, extending anterolaterally.</p></tp:treatment-sec><tp:treatment-sec sec-type="distribution" id="SECID0EYLAG"><title>Distribution.</title><p>China (Xinjiang).</p></tp:treatment-sec><tp:treatment-sec sec-type="habitat" id="SECID0E4LAG"><title>Habitat.</title><p>All specimens were found under stones in a very flat area with numerous crushed stones and covered with prickly bushes, such as camelthorn and tamarisks, reaching about 30–50 cm in height (Fig. <xref ref-type="fig" rid="F4">4</xref>).</p></tp:treatment-sec><ref-list><ref id="B25"><mixed-citation xmlns:xlink="http://www.w3.org/1999/xlink" xlink:type="simple"><person-group><name name-style="western"><surname>Vertyankin</surname><given-names>AV</given-names></name><name name-style="western"><surname>Zaitsev</surname><given-names>AV</given-names></name></person-group> (<year>2022</year>) <article-title>About findings on Sakhalin of previously unknown spider species (<tp:taxon-name><tp:taxon-name-part taxon-name-part-type="order">Araneae</tp:taxon-name-part></tp:taxon-name>: <tp:taxon-name><tp:taxon-name-part taxon-name-part-type="family">Pisauridae</tp:taxon-name-part></tp:taxon-name>, <tp:taxon-name><tp:taxon-name-part taxon-name-part-type="family">Clubionidae</tp:taxon-name-part></tp:taxon-name>, <tp:taxon-name><tp:taxon-name-part taxon-name-part-type="family">Cheiracanthiidae</tp:taxon-name-part></tp:taxon-name>, <tp:taxon-name><tp:taxon-name-part taxon-name-part-type="family">Gnaphosidae</tp:taxon-name-part></tp:taxon-name>).</article-title><source>Journal of Sakhalin Museum</source><volume>41</volume>(<issue>4</issue>): <fpage>88</fpage>–<lpage>100</lpage>.</mixed-citation></ref><ref id="B29"><mixed-citation xmlns:xlink="http://www.w3.org/1999/xlink" xlink:type="simple"><person-group><name name-style="western"><surname>Zhang</surname><given-names>F</given-names></name><name name-style="western"><surname>Peng</surname><given-names>JY</given-names></name><name name-style="western"><surname>Zhang</surname><given-names>BS</given-names></name></person-group> (<year>2022</year>) <source>Spiders of Mt. Xiaowutai.</source><publisher-name>Science Press</publisher-name>, <publisher-loc>Beijing</publisher-loc>, <size units="page">387 pp</size>.</mixed-citation></ref><ref id="B14"><mixed-citation xmlns:xlink="http://www.w3.org/1999/xlink" xlink:type="simple"><person-group><name name-style="western"><surname>Li</surname><given-names>ZY</given-names></name><name name-style="western"><surname>Zhang</surname><given-names>F</given-names></name></person-group> (<year>2023</year>) <article-title>Five new species of the long-legged sac spider genus <italic><tp:taxon-name><tp:taxon-name-part taxon-name-part-type="genus">Cheiracanthium</tp:taxon-name-part></tp:taxon-name></italic> C. L. Koch, 1839 (<tp:taxon-name><tp:taxon-name-part taxon-name-part-type="order">Araneae</tp:taxon-name-part></tp:taxon-name>: <tp:taxon-name><tp:taxon-name-part taxon-name-part-type="family">Cheiracanthiidae</tp:taxon-name-part></tp:taxon-name>) from China.</article-title><source>European Journal of Taxonomy</source><volume>900</volume>: <fpage>81</fpage>–<lpage>105</lpage>. <ext-link xlink:href="10.5852/ejt.2023.900.2303" ext-link-type="doi" xlink:type="simple">https://doi.org/10.5852/ejt.2023.900.2303</ext-link></mixed-citation></ref><ref id="B23"><mixed-citation xmlns:xlink="http://www.w3.org/1999/xlink" xlink:type="simple"><person-group><name name-style="western"><surname>Paik</surname><given-names>KY</given-names></name></person-group> (<year>1990</year>) <article-title>Korean spiders of the genus <italic><tp:taxon-name><tp:taxon-name-part taxon-name-part-type="genus">Cheiracanthium</tp:taxon-name-part></tp:taxon-name></italic> (<tp:taxon-name><tp:taxon-name-part taxon-name-part-type="order">Araneae</tp:taxon-name-part></tp:taxon-name>: <tp:taxon-name><tp:taxon-name-part taxon-name-part-type="family">Clubionidae</tp:taxon-name-part></tp:taxon-name>).</article-title><source>Korean Arachnology</source><volume>6</volume>: <fpage>1</fpage>–<lpage>30</lpage>.</mixed-citation></ref><ref id="B15"><mixed-citation xmlns:xlink="http://www.w3.org/1999/xlink" xlink:type="simple"><person-group><name name-style="western"><surname>Li</surname><given-names>ZY</given-names></name><name name-style="western"><surname>Zhang</surname><given-names>F</given-names></name></person-group> (<year>2024</year>) <article-title>A survey of cheiracanthiid spiders (<tp:taxon-name><tp:taxon-name-part taxon-name-part-type="order">Araneae</tp:taxon-name-part></tp:taxon-name>: <tp:taxon-name><tp:taxon-name-part taxon-name-part-type="family">Cheiracanthiidae</tp:taxon-name-part></tp:taxon-name>) from Hainan Island, China.</article-title><source>Journal of Natural History</source><volume>58</volume>(<issue>1–4</issue>): <fpage>167</fpage>–<lpage>188</lpage>. <ext-link xlink:href="10.1080/00222933.2023.2287267" ext-link-type="doi" xlink:type="simple">https://doi.org/10.1080/00222933.2023.2287267</ext-link></mixed-citation></ref><ref id="B4"><mixed-citation xmlns:xlink="http://www.w3.org/1999/xlink" xlink:type="simple"><person-group><name name-style="western"><surname>Chen</surname><given-names>SH</given-names></name><name name-style="western"><surname>Huang</surname><given-names>WJ</given-names></name><name name-style="western"><surname>Chen</surname><given-names>SC</given-names></name><name name-style="western"><surname>Wang</surname><given-names>Y</given-names></name></person-group> (<year>2006</year>) <article-title>Two new species and one newly recorded species of the genus <italic><tp:taxon-name><tp:taxon-name-part taxon-name-part-type="genus">Cheiracanthium</tp:taxon-name-part></tp:taxon-name></italic> (<tp:taxon-name><tp:taxon-name-part taxon-name-part-type="order">Araneae</tp:taxon-name-part></tp:taxon-name>: <tp:taxon-name><tp:taxon-name-part taxon-name-part-type="family">Miturgidae</tp:taxon-name-part></tp:taxon-name>) from Taiwan.</article-title><source>Bioformosa</source><volume>41</volume>: <fpage>9</fpage>–<lpage>18</lpage>.</mixed-citation></ref></ref-list></tp:taxon-treatment>
